# Supplementary material for: Influence of Specific Acoustic Parameters on Responses in Growing Pigs: Towards a Precision Auditory Enrichment Strategy
Source: Animals (Basel). 2026 May 11;16(10):1475. doi: 10.3390/ani16101475 (PMC13203548; doi:10.3390/ani16101475)
Supplement: Supplementary file 1 [file animals-16-01475-s001.zip]

Archive with 1 entries (1 files):
- animals-4294188-supplementary.pdf
